# Supplementary material for: Reactogenicity Correlates Only Weakly with Humoral Immunogenicity after COVID-19 Vaccination with BNT162b2 mRNA (Comirnaty®)
Source: Vaccines (Basel). 2021 Sep 24;9(10):1063. doi: 10.3390/vaccines9101063 (PMC8539109; doi:10.3390/vaccines9101063)
Supplement: Supplementary file 1 [file vaccines-09-01063-s001.zip]

Archive with 1 entries (1 files):
- vaccines-1377139-supplementary.pdf
